# Supplementary material for: Assessing the Diversity and Population Substructure of Sarda Breed Bucks by Using Mtdna and Y-Chromosome Markers
Source: Animals (Basel). 2020 Nov 24;10(12):2194. doi: 10.3390/ani10122194 (PMC7761473; doi:10.3390/ani10122194)
Supplement: Supplementary file 1 [file animals-10-02194-s001.zip]

Archive with 3 entries (3 files):
- Supplementrary -animals-1006852/Supplementary Figure 1.pdf
- Supplementrary -animals-1006852/Supplementary File 1.txt
- Supplementrary -animals-1006852/Supplementary Table 1.pdf
